# Supplementary material for: Expression of miRNAs Targeting ATP Binding Cassette Transporter 1 (ABCA1) among Patients with Significant Carotid Artery Stenosis
Source: Biomedicines. 2021 Jul 30;9(8):920. doi: 10.3390/biomedicines9080920 (PMC8406092; doi:10.3390/biomedicines9080920)
Supplement: Supplementary file 1 [file biomedicines-09-00920-s001.zip]

Archive with 1 entries (1 files):
- biomedicines-1273825 supplementary.pdf
